# Supplementary material for: In Vivo Distribution of Poly(ethylene glycol) Functionalized Iron Oxide Nanoclusters: An Ultrastructural Study
Source: Nanomaterials (Basel). 2021 Aug 25;11(9):2184. doi: 10.3390/nano11092184 (PMC8469409; doi:10.3390/nano11092184)
Supplement: Supplementary file 1 [file nanomaterials-11-02184-s001.zip]

Archive with 1 entries (1 files):
- nanomaterials-1342080-supplementary.pdf
